# Supplementary material for: Transcatheter Heart Valve Implantation in Bicuspid Patients with Self-Expanding Device
Source: Bioengineering (Basel). 2021 Jul 1;8(7):91. doi: 10.3390/bioengineering8070091 (PMC8301021; doi:10.3390/bioengineering8070091)
Supplement: Supplementary file 1 [file bioengineering-08-00091-s001.zip]

Archive with 1 entries (1 files):
- bioengineering-1228897-supplementary.avi
